# Supplementary material for: Oral Treatment with the Extract of Euterpe oleracea Mart. Improves Motor Dysfunction and Reduces Brain Injury in Rats Subjected to Ischemic Stroke
Source: Nutrients. 2023 Feb 28;15(5):1207. doi: 10.3390/nu15051207 (PMC10005587; doi:10.3390/nu15051207)
Supplement: Supplementary file 1 [file nutrients-15-01207-s001.zip]

Archive with 1 entries (1 files):
- nutrients-2154316-supplementary.pdf
